# Supplementary material for: Wheat germ-based protein libraries for the functional characterisation of the Arabidopsis E2 ubiquitin conjugating enzymes and the RING-type E3 ubiquitin ligase enzymes
Source: BMC Plant Biol. 2015 Nov 10;15:275. doi: 10.1186/s12870-015-0660-9 (PMC4641371; doi:10.1186/s12870-015-0660-9)
Supplement: Additional file 3: — Summary of Arabidopsis RING clones used in this study. We demonstrate their expression and their ubiquitination activities. Summary of Arabidopsis RING proteins used in this study, their expression in a wheat germ cell-free system and their ubiquitination activities. ‘M. wt. (Da)’ indicates the expected molecular weight of the expressed proteins according to RAFL database. ‘High molecular smear’ indicates the detection of smear: awhen RING protein expression was detected by immunoblot analysis or bwhen analysed in ubiquitination assays without the addition of E1 or E2. ‘Activity with UBC8/10’ indicates the E3 ligase activity of selected RING proteins tested with cAtUBC8 [14] or dAtUBC10 in this study. ‘Activity with other E2s’ indicates the E3 ligase activity of selected RING proteins tested with evarious E2s [13] or fin this study. ‘Truncated’ refers to protein that migrated more than 20 KDa less than the expected size. ‘Low expression’ refers to proteins expressed at relatively low levels. Abbreviations: yes, detected; No, not detected; nd, not tested. (XLSX 69 kb) [file 12870_2015_660_MOESM3_ESM.xlsx]

## Sheet: Sheet1
Table S1. Summary of Arabidopsis RING clones used in this study.
No.	AGI Loci	Other names	cDNA source	RING type	Expression template	Protein expression	M. wt. (Da)	High Molecular smear	Activity with UBC8/10	Activity with other UBCs	Comments
1	At1g45976	SBP1	RAFL02-01-K03	HCa	Yes	Yes	36859	No(a)	nd	nd
2	At1g03770	RING1B	RAFL02-03-A08	HCa	Yes	Yes	48002	No(a)	nd	nd
3	At5g17600		RAFL03-06-G12	H2	Yes	Yes	39749	No(a)	nd	nd
4	At1g22510		RAFL04-13-C22	HCa	Yes	Yes	16905	No(a)	nd	nd	Low expression
5	At1g50410	CHR28/FRG2	RAFL04-14-N04	HCb	Yes	Yes	116779	No(a)	nd	nd
6	At1g63900	DAL1/SP1	RAFL04-17-N08	HCa	Yes	Yes	12943	No(a)	nd	nd
7	At1g22500	ATL15	RAFL04-18-L02	H2	Yes	Yes	42226	No(a)	Yes(c)	UBC11, UBC28 and UBC29(e)
8	At1g49200		RAFL04-20-P22	H2	Yes	Yes	24790	Yes(b)	nd	nd
9	At3g15070		RAFL05-05-A18	H2	Yes	Yes	53926	No(a)	nd	nd
10	At3g09760		RAFL05-07-P19	v	Yes	Yes	23097	Yes(a)	Yes(c)	UBC11(e)
11	At1g68820		RAFL05-08-H19	HCa	Yes	Yes	28171	No(a)	nd	nd
12	At2g21380		RAFL05-09-N13	HCa	Yes	Yes	95241	No(a)	nd	nd	Low expression
13	At5g64920	CIP8	RAFL05-11-A13	H2	Yes	Yes	36965	No(a)	nd	nd
14	At3g55530	SDIR1	RAFL05-11-L01	H2	Yes	Yes	30184	No(a)	nd	nd
15	At2g39100		RAFL05-12-G24	HCa	Yes	Yes	31376	No(a)	Yes(d)	nd
16	At2g39720	RHC2a	RAFL05-14-K20	H2	Yes	Yes	43109	No(a)	nd	nd
17	At1g74410		RAFL05-15-N15	H2	Yes	Yes	12293	No(a)	No(c), Yes(d)	UBC8(f)
18	At5g07270	XBAT33	RAFL05-15-P11	HCa	Yes	Yes	56010	Yes(a)	Yes(c)	UBC11, UBC28(e)
19	At1g73760		RAFL05-17-G12	H2	Yes	Yes	40616	nd	Yes(d)	nd
20	At3g19910		RAFL05-21-F20	H2	Yes	Yes	45590	No(a)	nd	nd
21	At1g05890	ARI5	RAFL06-08-A11	HCb	Yes	Yes	61656	No(a)	nd	nd
22	At1g80400		RAFL06-09-B20	H2	Yes	Yes	44551	Yes(a)	nd	nd
23	At1g15100	RHA2a	RAFL06-12-A20	H2	Yes	Yes	16983	No(a)	Yes(c)	UBC11, UBC28 and UBC29(e)
24	At5g19080	LUL3/VBP1	RAFL06-13-K19	HCa	Yes	Yes	42309	No(a)	nd	nd
25	At5g08139		RAFL06-14-N16	H2	Yes	Yes	60426	Yes(b)	nd	nd
26	At3g54360	NCA1	RAFL06-15-L23	HCa	Yes	Yes	44530	No(a)	nd	nd
27	At4g08460		RAFL06-70-H15	HCa	Yes	Yes	31301	No(a)	nd	nd
28	At2g18670		RAFL06-75-D21	H2	Yes	Yes	21067	No(a)	No(c)	nd	Low expression
29	At1g72220		RAFL06-77-M15	H2	Yes	Yes	45354	No(a)	nd	nd
30	At1g71980		RAFL06-78-M05	H2	Yes	Yes	46218	Yes(a)	nd	nd
31	At3g47550		RAFL06-82-N16	v	Yes	Yes	31784	Yes(b)	nd	nd
32	At5g47050		RAFL06-87-C06	HCa	Yes	Yes	33487	No(a)	nd	nd
33	At2g47700	RFI2	RAFL07-12-D03	H2	Yes	Yes	35729	No(a)	Yes(c)	UBC11, UBC28 and UBC29(e)
34	At1g08190	VAM2/VPS41/ZIP2	RAFL07-13-F15	H2	Yes	Yes	112416	No(a)	nd	nd	Truncated
35	At1g04790		RAFL07-13-J16	H2	Yes	Yes	68764	No(a)	nd	nd
36	At3g05670		RAFL07-14-K13	HCa	Yes	Yes	98786	No(a)	nd	nd
37	At4g32600		RAFL07-14-K14	H2	Yes	Yes	54983	No(a)	nd	nd
38	At3g62240		RAFL07-15-D14	HCa	Yes	Yes	90224	No(a)	nd	nd
39	At2g30580	BMI1A/DRIP2	RAFL07-17-A10	HCa	Yes	Yes	46757	No(a)	nd	nd
40	At5g42940		RAFL07-18-D14	H2	Yes	Yes	75284	No(a)	nd	nd
41	At1g74770		RAFL07-48-B09	H2	Yes	Yes	29318	No(a)	No(c)	nd
42	At5g10380	RING1	RAFL07-80-H04	H2	Yes	Yes	34042	No(a)	nd	nd
43	At3g23280	XBAT35	RAFL08-09-E07	HCa	Yes	Yes	50055	No(a)	Yes(c)	UBC11, UBC28(e)
44	At5g22920	RZPF34	RAFL08-09-P06	H2	Yes	Yes	33549	No(a)	No(c)	nd
45	At5g41350		RAFL08-10-H24	H2	Yes	Yes	24875	No(a)	nd	nd
46	At5g56340	ATCRT1	RAFL08-11-D05	H2	Yes	Yes	44360	No(a)	nd	nd
47	At2g04240	XERICO	RAFL08-12-F01	H2	Yes	Yes	17928	Yes(a)	nd	nd
48	At3g05200	ATL6	RAFL08-16-E19	H2	Yes	Yes	42561	No(a)	Yes(c)	UBC11, UBC28 and UBC29(e)	Low expression
49	At2g44410		RAFL08-18-B14	HCa	Yes	Yes	44915	No(a)	nd	nd
50	At2g45530		RAFL08-18-N23	v	Yes	Yes	26629	No(a)	nd	nd
51	At4g39140		RAFL08-19-J11	H2	Yes	Yes	47548	No(a)	No(c)	nd
52	At4g19700	BOI/ILP	RAFL08-19-N11	HCa	Yes	Yes	33509	No(a)	nd	nd
53	At3g60300		RAFL09-06-L15	H2	Yes	Yes	33622	No(a)	No(c), Yes(d)	UBC1, UBC8, UBC15, UBC23 and UBC31(f)
54	At2g32950	COP1/DET340/EMB168/FUS1	RAFL09-06-M11	HCa	Yes	Yes	76188	Yes(a)	nd	nd
55	At2g44950	HUB1/RDO4	RAFL09-06-M13	HCa	Yes	Yes	59491	No(a)	Yes(d)	UBC1, UBC2 and UBC8(f)
56	At4g35480	RHA3b	RAFL09-07-L22	H2	Yes	Yes	21083	No(a)	nd	nd
57	At5g45100	BRG1	RAFL09-09-E12	HCa	Yes	Yes	32549	No(a)	nd	nd
58	At5g45290		RAFL09-10-L01	H2	Yes	Yes	60928	No(a)	Yes(d)	nd
59	At5g19430		RAFL09-10-N19	HCa	Yes	Yes	31719	No(a)	nd	nd
60	At5g60580		RAFL09-11-I02	v	Yes	Yes	46682	No(a)	nd	nd
61	At1g79380	RGLG4	RAFL09-14-L16	HCa	Yes	Yes	43730	No(a)	nd	nd
62	At5g66160	RMR1	RAFL09-16-M07	H2	Yes	Yes	34430	No(a)	nd	nd
63	At5g01520	AIRP2	RAFL09-17-E14	HCa	Yes	Yes	28050	No(a)	No(c)	nd
64	At2g15580		RAFL09-22-G22	H2	Yes	Yes	23182	No(a)	No(c), Yes(d)	UBC8, UBC31(f)
65	At4g30400		RAFL09-22-J04	H2	Yes	Yes	51446	No(a)	nd	nd
66	At5g03180		RAFL09-22-N19	v	Yes	Yes	52475	Yes(a)	nd	nd
67	At1g06770	DRIP1	RAFL09-22-N21	HCb	Yes	Yes	46467	No(a)	nd	nd	Truncated
68	At2g05170	VPS11	RAFL09-23-A18	H2	Yes	Yes	105714	No(a)	nd	nd
69	At1g32530		RAFL09-23-H21	HCa	Yes	Yes	79328	No(a)	nd	nd
70	At5g63970	RGLG3	RAFL09-23-M12	HCa	Yes	Yes	43549	No(a)	nd	nd
71	At1g21650	SECA2	RAFL09-24-A14		Yes	Yes	177644	Yes(a)	nd	nd	Truncated
72	At5g18650	MIEL1	RAFL09-25-M01	H2	Yes	Yes	30984	No(a)	nd	nd
73	At1g79810	PEX2/TED3	RAFL09-26-B11	HCa	Yes	Yes	38175	Yes(a)	nd	nd
74	At2g21500		RAFL09-27-H10	H2	Yes	Yes	45435	No(a)	nd	nd
75	At2g35330		RAFL09-28-C21	HCa	Yes	Yes	79194	No(a)	Yes(d)	nd
76	At2g40830	RHC1a	RAFL09-29-C13	H2	Yes	Yes	36577	No(a)	nd	nd
77	At3g46620	RDUF1	RAFL09-30-J23	H2	Yes	Yes	43151	No(a)	nd	nd
78	At1g54150	SPL2	RAFL09-31-D21	HCa	Yes	Yes	40141	No(a)	nd	nd
79	At1g63170		RAFL09-31-K08	H2	Yes	Yes	42677	Yes(a)	nd	nd
80	At2g37150		RAFL09-36-E03	HCa	Yes	Yes	55757	No(a)	nd	nd	Low expression
81	At1g57820	ORTH2/VIM1	RAFL09-37-C09	HCa	Yes	Yes	71048	No(a)	nd	nd
82	At3g61460	BRH1	RAFL09-37-F01	H2	Yes	Yes	20060	No(a)	nd	nd
83	At3g09770	AIRP3/LOG2	RAFL09-38-G24	HCa	Yes	Yes	42848	No(a)	Yes(c)	UBC11, UBC28 and UBC29(e)
84	At4g25230	RIN2	RAFL09-38-K12	H2	Yes	Yes	66537	Yes(a)	nd	nd	Low expression
85	At3g10810		RAFL09-42-D13	H2	Yes	Yes	76660	No(a)	nd	nd	Truncated
86	At1g12760		RAFL09-43-A19	H2	Yes	Yes	40453	Yes(a)	Yes(c)	UBC11, UBC28 and UBC29(e)	Low expression
87	At5g27420	ATL31/CNI1	RAFL09-43-N08	H2	Yes	Yes	40291	No(a)	nd	nd
88	At1g26800		RAFL09-43-P20	H2	Yes	Yes	22735	No(a)	nd	nd
89	At2g31510	ARI7	RAFL09-44-E08	HCb	Yes	Yes	64491	No(a)	nd	nd
90	At5g06420		RAFL09-44-H06	HCa	Yes	Yes	42460	No(a)	Yes(d)	nd
91	At5g15820		RAFL09-47-A05	H2	Yes	Yes	38560	Yes(b)	nd	nd
92	At4g23450	AIRP1	RAFL09-47-J02	H2	Yes	Yes	21143	No(a)	Yes(c)	UBC11, UBC28 and UBC29(e)
93	At2g02960		RAFL09-56-H01	v	Yes	Yes	29591	Yes(b)	nd	nd
94	At1g55530		RAFL09-56-P21	H2	Yes	Yes	38963	Yes(b)	nd	nd
95	At2g28840	XBAT31	RAFL09-57-G11	HCa	Yes	Yes	46391	No(a)	No(c)	nd
96	At4g39050		RAFL09-58-O03	HCa	Yes	Yes	124396	No(a)	nd	nd
97	At3g47160		RAFL09-61-D05	HCa	Yes	Yes	28524	No(a)	Yes(c)	UBC11(e)
98	At5g20910	AIP2	RAFL09-61-G14	H2	Yes	Yes	34807	No(a)	Yes(c)	UBC11, UBC28, UBC29 and UBC30(e)
99	At5g14420	RGLG2	RAFL09-63-N17	HCa	Yes	Yes	51578	No(a)	Yes(c)	UBC11, UBC28, UBC29 and UBC30(e)
100	At3g18930		RAFL09-65-P06	H2	Yes	Yes	46664	No(a)	nd	nd	Low expression
101	At5g10650		RAFL09-67-I05	H2	Yes	Yes	54159	No(a)	nd	nd
102	At4g11680		RAFL09-68-F06	H2	Yes	Yes	47218	Yes(a)	Yes(c)	UBC11, UBC28, UBC29, UBC35 and UBC36(e)
103	At1g19310		RAFL09-68-G23	HCa	Yes	Yes	23479	No(a)	nd	nd
104	At5g51450	RIN3	RAFL09-69-H05	H2	Yes	Yes	65087	Yes(a)	nd	nd	Low expression
105	At1g17970		RAFL09-69-K06	H2	Yes	Yes	41618	No(a)	nd	nd
106	At3g61550		RAFL09-70-D08	H2	Yes	Yes	23224	No(a)	Yes(d)	nd
107	At3g06330		RAFL09-71-N21	v	Yes	Yes	46711	No(a)	Yes(c)	UBC11, UBC28 and UBC29(e)	Low expression
108	At3g27710	ARI3	RAFL09-74-A01	HCb	Yes	Yes	62155	No(a)	nd	nd
109	At3g26730		RAFL09-74-D04	HCa	Yes	Yes	84887	No(a)	nd	nd
110	At3g16720	ATL2	RAFL09-75-K18	H2	Yes	Yes	34052	No(a)	No(c), Yes(d)	UBC8, UBC31(f)
111	At5g18260		RAFL09-76-N17	H2	Yes	Yes	35673	No(a)	Yes(d)	nd
112	At5g01960		RAFL09-79-N20	HCa	Yes	Yes	46018	Yes(a)	nd	nd
113	At5g37890	SINAL7	RAFL09-82-E24	HCa	Yes	Yes	37135	No(a)	nd	nd
114	At3g18290	BTS/EMB2454	RAFL09-84-M23	H2	Yes	Yes	141468	No(a)	nd	nd
115	At3g54460		RAFL09-85-G04	HCb	Yes	Yes	155414	No(a)	nd	nd
116	At5g62460		RAFL09-86-H10	v	Yes	Yes	33660	Yes(b)	nd	nd
117	At1g69330		RAFL09-87-M04	HCa	Yes	Yes	30423	No(a)	Yes(d)	nd
118	At2g35910		RAFL09-89-F05	H2	Yes	Yes	19725	No(a)	Yes(d)	nd
119	At2g22680	WAVH1	RAFL09-92-M23	H2	Yes	Yes	74401	No(a)	Yes(c)	UBC11, UBC28 and UBC29(e)
120	At2g42030		RAFL09-94-A11	HCa	Yes	Yes	47428	No(a)	nd	nd
121	At4g26400		RAFL09-95-B11	H2	Yes	Yes	38721	No(a)	nd	nd
122	At5g63780	SHA1	RAFL09-95-L18	H2	Yes	Yes	39838	Yes(a)	nd	nd
123	At5g63760	ARI15	RAFL09-95-N11	HCb	Yes	Yes	57610	Yes(a)	nd	nd
124	At3g23060		RAFL09-97-K10	HCa	Yes	Yes	55037	No(a)	nd	nd
125	At3g61180		RAFL11-01-B06	H2	Yes	Yes	40754	Yes(a)	nd	nd
126	At5g01160		RAFL11-01-F14	HCa	Yes	Yes	39772	No(a)	nd	nd
127	At3g58030		RAFL11-02-K20	HCa	Yes	Yes	47856	No(a)	nd	nd
128	At1g18660		RAFL11-02-O13	HCa	Yes	Yes	34424	No(a)	nd	nd
129	At5g60710		RAFL11-05-M07	H2	Yes	Yes	76422	No(a)	nd	nd
130	At1g19680		RAFL11-11-K15	H2	Yes	Yes	49474	No(a)	nd	nd
131	At3g02340		RAFL14-37-G21	H2	Yes	Yes	45343	No(a)	nd	nd	Low expression
132	At1g59560	DAL2/SPL1/ZCF61	RAFL14-56-G01	HCa	Yes	Yes	37938	No(a)	nd	nd
133	At2g42360		RAFL14-69-C13	H2	Yes	Yes	26443	No(a)	Yes(c)	nd
134	At1g08050		RAFL15-01-B18	H2	Yes	Yes	70118	No(a)	nd	nd	Low expression, Truncated
135	At3g29270		RAFL15-02-A01	H2	Yes	Yes	30056	No(a)	Yes(c)	nd
136	At5g42200		RAFL15-15-C08	H2	Yes	Yes	17757	No(a)	Yes(c)	nd
137	At1g77770		RAFL15-20-E13	Hca	Yes	Yes	29968	No(a)	nd	nd
138	At1g74370		RAFL15-21-D04	HCa	Yes	Yes	29400	Yes(a)	Yes(c)	UBC11, UBC28, UBC29, UBC35 and UBC36(e)
139	At5g37930		RAFL15-21-G04	HCa	Yes	Yes	38924	Yes(a)	nd	nd
140	At2g47560		RAFL15-24-N06	H2	Yes	Yes	25474	No(a)	nd	nd
141	At1g72200		RAFL15-29-G07	H2	Yes	Yes	44629	No(a)	nd	nd
142	At2g22120		RAFL15-41-J01	v	Yes	Yes	28253	Yes(a)	nd	nd
143	At3g61790		RAFL16-02-M07	HCa	Yes	Yes	35747	No(a)	nd	nd
144	At1g18470		RAFL16-02-M14	HCa	Yes	Yes	47408	Yes(a)	nd	nd
145	At5g22750	RAD5a	RAFL16-05-A16	HCa	Yes	Yes	114287	No(a)	nd	nd	Low expression
146	At1g47570		RAFL16-09-H04		Yes	Yes	33688	No(a)	nd	nd
147	At2g35000	ATL9	RAFL16-13-I07	H2	Yes	Yes	41880	No(a)	Yes(c)	nd	Truncated
148	At4g19670		RAFL16-14-O13	HCb	Yes	Yes	60343	No(a)	Yes(d)	nd
149	At5g44280	RING1a	RAFL16-21-E09	HCa	Yes	Yes	55054	No(a)	nd	nd
150	At4g09560		RAFL16-25-M10	H2	Yes	Yes	48030	Yes(a)	nd	nd
151	At5g59000		RAFL16-28-P10	v	Yes	Yes	25844	No(a)	nd	nd
152	At4g03000		RAFL16-35-O05	HCa	Yes	Yes	95611	No(a)	nd	nd
153	At5g15790		RAFL16-43-C08	H2	Yes	Yes	26352	No(a)	Yes(d)	nd
154	At5g01880	DAFL2	RAFL16-50-L12	H2	Yes	Yes	16793	No(a)	nd	nd
155	At4g34040	MBR2	RAFL16-54-K13	H2	Yes	Yes	71539	No(a)	nd	nd
156	At1g60610		RAFL16-55-M06	HCa	Yes	Yes	38334	No(a)	No(c), Yes(d)	nd
157	At3g60080		RAFL16-58-J10	H2	Yes	Yes	33798	No(a)	nd	nd
158	At3g45630		RAFL16-59-N23	C2	Yes	Yes	108438	No(a)	nd	nd
159	At3g16090	HRD1a	RAFL16-70-A12	H2	Yes	Yes	56037	Yes(a)	nd	nd
160	At1g61620	CSU1	RAFL16-72-E24	HCa	Yes	Yes	35024	No(a)	No(c)	nd
161	At5g03200	LUL1	RAFL16-79-G09	HCa	Yes	Yes	37721	No(a)	nd	nd
162	At3g58040	SINAT2	RAFL16-85-B16	HCa	Yes	Yes	34993	No(a)	nd	nd
163	At4g37890	EDA40	RAFL16-86-I08	H2	Yes	Yes	79167	No(a)	nd	nd
164	At3g47990	SIS3	RAFL16-97-K12	H2	Yes	Yes	33025	No(a)	nd	nd
165	At1g11020		RAFL16-98-N17	v	Yes	Yes	31326	Yes(a)	nd	nd
166	At5g53360	SINAT5	RAFL17-02-O06	HCa	Yes	Yes	29706	No(a)	nd	nd
167	At5g57820		RAFL17-31-J07	H2	Yes	Yes	17978	No(a)	nd	nd
168	At1g75400		RAFL17-35-P10	H2	Yes	Yes	49301	No(a)	nd	nd
169	At1g50440		RAFL17-42-H07	H2	Yes	Yes	28785	Yes(a)	Yes(c)	nd
170	At3g05250		RAFL17-45-I24	HCa	Yes	Yes	32674	No(a)	Yes(c)	nd
171	At2g26350	PEX10	RAFL19-05-L05	HCa	Yes	Yes	34739	No(a)	nd	nd
172	At4g14220	RHF1a	RAFL19-16-P06	H2	Yes	Yes	41035	Yes(a)	Yes(c)	nd
173	At1g32360		RAFL19-22-M03	H2	Yes	Yes	77439	No(a)	nd	nd
174	At4g35840		RAFL19-23-N15	H2	Yes	Yes	29169	Yes(a)	nd	nd
175	At5g20570	RBX1/HRT1/ROC1	RAFL19-50-B14	H2	Yes	Yes	13094	No(a)	nd	nd	Low expression
176	At5g02750	SGR9	RAFL19-56-D13	H2	Yes	Yes	31102	No(a)	nd	nd
177	At3g48030		RAFL19-57-A16	H2	Yes	Yes	38687	No(a)	nd	nd
178	At4g22250		RAFL19-58-F23	HCa	Yes	Yes	22711	No(a)	nd	nd
179	At3g07200		RAFL19-67-L11	HCa	Yes	Yes	20090	Yes(b)	nd	nd
180	At3g12920	BRG3	RAFL19-69-P07	HCa	Yes	Yes	37709	No(a)	nd	nd
181	At2g27940		RAFL19-76-M12	H2	Yes	Yes	26479	No(a)	nd	nd
182	At2g17730	NIP2	RAFL19-84-C17	H2	Yes	Yes	30236	No(a)	nd	nd
183	At5g18760		RAFL21-16-M15	v	Yes	Yes	46057	Yes(a)	nd	nd	Low expression
184	At1g76410	ATL8	RAFL21-22-O18	H2	Yes	Yes	19919	No(a)	nd	nd
185	At4g30370	IDF1	RAFL21-26-P10	H2	Yes	Yes	20767	No(a)	nd	nd
186	At5g05530		RAFL21-30-A04	H2	Yes	Yes	23166	No(a)	nd	nd
187	At1g23980		RAFL21-45-G23	H2	Yes	Yes	40765	No(a)	Yes(d)	nd
188	At4g33940		RAFL21-50-G03	HCa	Yes	Yes	73413	No(a)	Yes(d)	nd	Truncated
189	At2g38920		RAFL21-50-N16	HCa	Yes	Yes	35490	Yes(a)	nd	nd
190	At1g74870		RAFL21-59-J07	C2	Yes	Yes	33404	No(a)	Yes(d)	nd
191	At3g48070		RAFL21-72-G19	C2	Yes	Yes	35234	No(a)	Yes(c)	UBC11(e)
192	At3g43430		RAFL21-80-E12	H2	Yes	Yes	19001	No(a)	nd	nd
193	At4g08590	ORL1/VIM6	RAFL22-12-H04	HCa	Yes	Yes	48471	No(a)	nd	nd
194	At3g30460		RAFL22-27-G14	H2	Yes	Yes	16940	No(a)	nd	nd
195	At1g66050	ORTH5/VIM2	RAFL22-71-G21	HCa	Yes	Yes	65939	No(a)	nd	nd
196	At1g79110	BRG2	RAFL22-79-B02	HCa	Yes	Yes	40085	No(a)	nd	nd
197	At1g30860		RAFL22-94-E18	HCa	Yes	Yes	84259	Yes(a)	nd	nd
198	At5g40250		RAFL23-27-L12	H2	Yes	Yes	41792	No(a)	nd	nd
199	At5g01980		RAFL24-18-H11	H2	Yes	Yes	55541	No(a)	nd	nd
200	At1g49230	ATL78	RAFL25-03-A22	H2	Yes	Yes	24286	No(a)	nd	nd
201	At1g05880	ARI12	RAFL25-10-F06	HCb	Yes	Yes	48221	No(a)	nd	nd
202	At5g47610		RAFL25-17-O06	H2	Yes	Yes	17959	No(a)	nd	nd
203	At5g39550	ORTH1/VIM3	RAFL25-32-I19	HCa	Yes	Yes	68299	No(a)	nd	nd
204	At3g25030		RAFL26-02-C07	HCa	Yes	Yes	27833	No(a)	nd	nd
205	At5g62910		RAFL09-90-K02	C2	No	No	35984.9	nd	nd	nd
206	At1g65430	ARI8	RAFL02-02-B07	HCb	No	No	65674.3	nd	Yes(c)	nd
207	At2g38970		RAFL04-09-H18	H2	No	No	75704.6	nd	nd	nd
208	At5g25560		RAFL05-05-C04	H2	Yes	No	31421	nd	nd	nd
209	At3g52100		RAFL05-10-L20		No	No	85199.9	nd	nd	nd
210	At4g01020		RAFL05-12-H13	HCb	No	No	262593	nd	nd	nd
211	At3g27330		RAFL05-15-O16	HCa	No	No	104142	nd	nd	nd
212	At1g24440		RAFL05-19-G13	HCa	Yes	No	29487.2	nd	nd	nd
213	At1g73950		RAFL06-80-L22	HCa	No	No	39662.4	nd	nd	nd
214	At4g31450		RAFL06-82-H05	H2	No	No	53883.5	nd	nd	nd
215	At4g34370	ARI1	RAFL07-07-F17	HCb	No	No	68544.5	nd	nd	nd
216	At4g14365	XBAT34	RAFL07-08-F02	HCa	No	No	105323	nd	No(c)	nd
217	At3g24800	PRT1	RAFL07-08-F20	HCa	No	No	45937.1	nd	nd	nd
218	At2g16090	ARI2	RAFL07-17-F03	HCb	No	No	59499.2	nd	nd	nd
219	At1g03370		RAFL08-19-D10	HCa	No	No	207509	nd	nd	nd
220	At3g08020		RAFL25-48-I02		No	No	84577	nd	nd	nd
221	At5g05130		RAFL09-28-B14	HCa	No	No	98616.7	nd	nd	nd
222	At4g11360	RHA1B	RAFL09-39-B02	H2	No	No	17995.6	nd	Yes(c)	nd
223	At1g32340	NHL8	RAFL09-41-P14	HCb	No	No	78597.1	nd	nd	nd
224	At5g24870		RAFL09-46-C03	H2	No	No	60466.9	nd	nd	nd
225	At2g47090		RAFL09-48-D03	HCa	No	No	81939.6	nd	nd	nd
226	At5g59550	RDUF2	RAFL09-49-F15	H2	No	No	56047.9	nd	nd	nd
227	At4g21070	BRCA1	RAFL09-61-E20	HCa	No	No	166570	nd	Yes(c)	nd
228	At4g40070		RAFL09-81-N22	H2	No	No	35938.7	nd	nd	nd
229	At1g53190		RAFL09-98-J21	H2	No	No	58471.3	nd	nd	nd
230	At4g27470	RMA3	RAFL11-07-C13	HCa	No	No	29281.6	nd	Yes(c)	nd
231	At4g28270	RMA2	RAFL14-01-C23	HCa	No	No	22178.5	nd	nd	nd
232	At1g63840		RAFL14-08-G10	H2	No	No	19056.1	nd	nd	nd
233	At5g47430		RAFL14-11-F19		No	No	98651	nd	nd	nd
234	At1g67800		RAFL14-11-N03	HCa	No	No	47497.9	nd	nd	nd
235	At1g01350		RAFL14-12-M14	HCa	No	No	65808.4	nd	nd	nd
236	At1g14200		RAFL14-12-O06	H2	No	No	20032.6	nd	nd	nd
237	At5g05830		RAFL14-13-E17	v	No	No	22369.3	nd	nd	nd
238	At3g07120		RAFL14-16-B20	HCa	No	No	60435.2	nd	nd	nd
239	At1g72310	ATL3	RAFL14-29-D01	H2	No	No	35942	nd	nd	nd
240	At4g27880		RAFL14-34-N03	HCa	No	No	36574.6	nd	nd	nd
241	At4g26580		RAFL14-36-P10	HCa	No	No	53206.5	nd	nd	nd
242	At1g68070		RAFL14-39-J02	H2	No	No	38298.3	nd	nd	nd
243	At3g62970		RAFL14-39-O20	H2	No	No	30864.3	nd	nd	nd
244	At1g49850		RAFL14-50-H02	H2	No	No	28205.4	nd	nd	nd
245	At3g10910	DAFL1	RAFL14-52-A21	H2	No	No	19599.9	nd	nd	nd
246	At1g09060		RAFL14-53-N23	C2	No	No	103640	nd	nd	nd
247	At3g03550		RAFL14-55-B03	H2	No	No	38857.9	nd	nd	nd
248	At3g53410	LUL2	RAFL14-59-O11	HCa	No	No	33598.7	nd	nd	nd
249	At2g37580		RAFL14-60-D12	H2	No	No	70903	nd	nd	nd
250	At2g38190		RAFL14-60-M13	HCa	No	No	13763.5	nd	nd	nd
251	At5g43420		RAFL14-71-A04	H2	No	No	42316.1	nd	nd	nd
252	At1g65040	HRD1B	RAFL14-72-A14	H2	No	No	60983.9	nd	nd	nd
253	At3g62690	ATL5	RAFL14-77-I09	H2	No	No	28592.5	nd	nd	nd
254	At5g41400		RAFL15-03-I12	H2	No	No	20030	nd	nd	nd
255	At1g10650		RAFL15-05-D04	HCa	No	No	38249.3	nd	No(c)	nd
256	At4g03510	RMA1	RAFL15-10-M19	HCa	No	No	28012.3	nd	nd	nd
257	At1g33480		RAFL15-14-C21	H2	No	No	57081.4	nd	nd	nd
258	At3g54780		RAFL15-21-P19	H2	No	No	74842.7	nd	nd	nd
259	At5g03450		RAFL15-48-H22	G	No	No	67935.8	nd	nd	nd
260	At1g04360	ATL1	RAFL16-01-M16	H2	No	No	42616	nd	nd	nd
261	At3g56580	RZF1	RAFL16-05-F11		No	No	68152.6	nd	nd	nd
262	At5g01450	APD2	RAFL16-30-G15	HCa	Yes	No	42616.3	nd	nd	nd
263	At1g02860	NLA	RAFL16-64-D14	C2	No	No	42754.8	nd	No(c)	nd
264	At2g23780		RAFL17-15-F02	HCa	No	No	25181.6	nd	nd	nd
265	At2g01150	RHA2b	RAFL19-07-B07	H2	No	No	19167.3	nd	nd	nd
266	At4g28370	FLY1	RAFL19-26-N23	H2	No	No	54947.7	nd	nd	nd
267	At1g14260		RAFL19-40-F08	v	No	No	73604.7	nd	Yes(c)	nd
268	At3g19950		RAFL19-57-J08	H2	No	No	35705.4	nd	nd	nd
269	At4g34100	CER9/SUD1	RAFL19-59-G05	v	No	No	116812	nd	nd	nd
270	At5g10370		RAFL19-70-N18	HCb	No	No	198528	nd	nd	nd
271	At5g60250		RAFL22-04-P06	HCb	No	No	73467.5	nd	nd	nd
272	At1g18910		RAFL25-07-I04	H2	No	No	22414.4	nd	nd	nd
273	At5g23110		RAFL09-26-P08	HCa	No	No	527253	nd	nd	nd
274	At5g57740	XBAT32	RAFL14-73-N13	HCa	Yes	No	50465	No(a)	nd	nd
