# Supplementary material for: Wheat germ-based protein libraries for the functional characterisation of the Arabidopsis E2 ubiquitin conjugating enzymes and the RING-type E3 ubiquitin ligase enzymes
Source: BMC Plant Biol. 2015 Nov 10;15:275. doi: 10.1186/s12870-015-0660-9 (PMC4641371; doi:10.1186/s12870-015-0660-9)
Supplement: Additional file 4: — List of primers employed for the construction of transcription templates for Arabidopsis E2s and RING protein. (XLSX 42 kb) [file 12870_2015_660_MOESM4_ESM.xlsx]

## Sheet: Table S2
Table S3. List of primers employed for the construction of transcription templates for Arabidopsis E2s and RING protein.
Universal primers	Primer name	note	Additional sequense	Primer sequence
	AODS			5’-TTTCTACGGGGTCTGACGCT-3'
	AODA2306			5’-AGCGTCAGACCCCGTAGAAA-3'
	SPu			5’-GCGTAGCATTTAGGTGACACT-3'
	AODA2303			5’-GTCAGACCCCGTAGAAAAGA-3'
	deSP6blsE02-S1	biotin ligase recognized sequence	S1	5'-GGTGACACTATAGAACTCACCTATCTCTCTACACAAAACATTTCCCTACATACAACTTTCAACTTCCTATTATGGGCCTGAACGACATCTTCGAGGCCCAGAAGATCGAGTGGCACGAACTCCACCCACCACCACCAATG-3’
	deSP6FLAGE02-S1	FLAG-tag sequence	S1	5'-GGTGACACTATAGAACTCACCTATCTCTCTACACAAAACATTTCCCTACATACAACTTTCAACTTCCTATTATGGACTACAAGGATGACGATGACAAGCTCCACCCACCACCACCAATG-3'
	pDONR2212ndA4035			5`-ACGTTAAGGGATTTTGGTCA-3`
Gene-specific primer	AGI code	Primer name	Additional sequense	Primer sequence
RING proteins	at1g45976	AtE301A01-S1	S1	CCACCCACCACCACCAATGGCTCTTCATCCACACCT
	at1g03770	AtE301A03-S1	S1	CCACCCACCACCACCAATGCCTTCCTTGAAGAGCTT
	at5g17600	AtE301A04-S1	S1	CCACCCACCACCACCAATGTCGACAAACCCTAACCC
	at1g22510	AtE301A06-S1	S1	CCACCCACCACCACCAATGCGCCACCGGAGAACGAA
	at1g50410	AtE301A07-S1	S1	CCACCCACCACCACCAATGGATTCCGCTATTGATAT
	at1g63900	AtE301A08-S1	S1	CCACCCACCACCACCAATGGGTTTTACTGTTCTTGG
	at1g22500	AtE301A09-S1	S1	CCACCCACCACCACCAATGGTGGTCATGTCACGAGT
	at1g49200	AtE301A10-S1	S1	CCACCCACCACCACCAATGGCTGCAAATGAATTAGC
	at3g15070	AtE301A11-S1	S1	CCACCCACCACCACCAATGACTGGTTCAGACATGGA
	at3g09760	AtE301B01-S1	S1	CCACCCACCACCACCAATGGAATGTTTGTGTAGAGG
	at1g68820	AtE301B02-S1	S1	CCACCCACCACCACCAATGGTAGTAAGATATCTGGA
	at2g21380	AtE301B03-S1	S1	CCACCCACCACCACCAATGGAGCCCAATCGTACCCA
	at5g64920	AtE301B05-S1	S1	CCACCCACCACCACCAATGTCCGATGCTCCGTCGTC
	at3g55530	AtE301B06-S1	S1	CCACCCACCACCACCAATGAGCTTTGTTTTCCGGGG
	at2g39100	AtE301B07-S1	S1	CCACCCACCACCACCAATGCCTCCATTACCGTCCTC
	at2g39720	AtE301B09-S1	S1	CCACCCACCACCACCAATGGCTTCTGGATCTTACTG
	at1g74410	AtE301B10-S1	S1	CCACCCACCACCACCAATGTCAACAATGATAAATTC
	at5g07270	AtE301B12-S1	S1	CCACCCACCACCACCAATGGGTAATTCATTTGGGTG
	at1g73760	AtE301C01-S1	S1	CCACCCACCACCACCAATGCCAGTTTCTGCAGAGCC
	at3g19910	AtE301C03-S1	S1	CCACCCACCACCACCAATGGAGAACGACAATGGCCC
	at1g05890	AtE301C04-S1	S1	CCACCCACCACCACCAATGGATTCCGATGATGATAT
	at1g80400	AtE301C05-S1	S1	CCACCCACCACCACCAATGGATGTTTCTTCCATTGT
	at1g15100	AtE301C06-S1	S1	CCACCCACCACCACCAATGGGGCTACAAGGTCAGCT
	at5g19080	AtE301C07-S1	S1	CCACCCACCACCACCAATGGGGATCTCCTTAAGCAA
	at5g08140	AtE301C08-S1	S1	CCACCCACCACCACCAATGGATGATCTGTTACACCA
	at3g54360	AtE301C09-S1	S1	CCACCCACCACCACCAATGACGACGACTTCTGTTTG
	at4g08460	AtE301C10-S1	S1	CCACCCACCACCACCAATGGGGAGAACTAAGGAGCA
	at2g18670	AtE301C11-S1	S1	CCACCCACCACCACCAATGCCTCCGACCAATAATTA
	at1g72220	AtE301C12-S1	S1	CCACCCACCACCACCAATGGCGAGGAAGAAGCATCG
	at1g71980	AtE301D01-S1	S1	CCACCCACCACCACCAATGAGGAATAACATCACTCT
	at3g47550	AtE301D04-S1	S1	CCACCCACCACCACCAATGGCTGATCATTTGAGTTT
	at5g47050	AtE301D05-S1	S1	CCACCCACCACCACCAATGGCGGTTCAAGCTCATCA
	at2g47700	AtE301D09-S1	S1	CCACCCACCACCACCAATGGCCGGAGCTAAAGATTC
	at1g08190	AtE301D10-S1	S1	CCACCCACCACCACCAATGGCTGCGGTTCCGCCTGA
	at1g04790	AtE301D11-S1	S1	CCACCCACCACCACCAATGGAGAATTCTGATATTGA
	at3g05670	AtE301D12-S1	S1	CCACCCACCACCACCAATGGGAAAGAGAAACACGTC
	at4g32600	AtE301E01-S1	S1	CCACCCACCACCACCAATGGGTGTTTCTCTTCTGAA
	at3g62240	AtE301E02-S1	S1	CCACCCACCACCACCAATGGATGATAGCTGTGCCGT
	at2g30580	AtE301E03-S1	S1	CCACCCACCACCACCAATGGTGGCTAAAGTGAAGAG
	at5g42940	AtE301E05-S1	S1	CCACCCACCACCACCAATGCAGGGGGAGAGGGCCAG
	at1g74760	AtE301E06-S1	S1	CCACCCACCACCACCAATGGAAACAGTTCATGGTCA
	at5g10380	AtE301E07-S1	S1	CCACCCACCACCACCAATGGCGTTTAATCACAGAAA
	at3g23280	AtE301E08-S1	S1	CCACCCACCACCACCAATGGGACAACAGCAATCAAA
	at5g22920	AtE301E09-S1	S1	CCACCCACCACCACCAATGGATATGGGTTTCCATGA
	at5g41350	AtE301E10-S1	S1	CCACCCACCACCACCAATGGGAGGTTGCTGTTGTTG
	at5g56340	AtE301E11-S1	S1	CCACCCACCACCACCAATGGAGGAAACAATGGCAGC
	at2g04240	AtE301E12-S1	S1	CCACCCACCACCACCAATGGGTCTATCAAGTCTTCC
	at3g05200	AtE301F01-S1	S1	CCACCCACCACCACCAATGGCGTTTGCCGGCGTTTT
	at2g45530	AtE301F03-S1	S1	CCACCCACCACCACCAATGCAAAGTAGCTCCAGCTC
	at4g39140	AtE301F05-S1	S1	CCACCCACCACCACCAATGGGGAATGCGTGTTGTGT
	at4g19700	AtE301F06-S1	S1	CCACCCACCACCACCAATGGCTGTTCAAGCTCATCA
	at3g60300	AtE301F07-S1	S1	CCACCCACCACCACCAATGACGGAGGAAGAGGTAGC
	at2g32950	AtE301F08-S1	S1	CCACCCACCACCACCAATGGAAGAGATTTCGACGGA
	at2g44950	AtE301F09-S1	S1	CCACCCACCACCACCAATGGCTTTACTTGAGAAACT
	at4g35480	AtE301F10-S1	S1	CCACCCACCACCACCAATGACTCGCTCCTCTAGATT
	at5g45100	AtE301F11-S1	S1	CCACCCACCACCACCAATGGCTGTTGAAGCAAGACA
	at5g45290	AtE301F12-S1	S1	CCACCCACCACCACCAATGGGATCTGGCCGGAGCAA
	at5g19430	AtE301G01-S1	S1	CCACCCACCACCACCAATGAGTTCCGTTACCGAGAT
	at5g60580	AtE301G02-S1	S1	CCACCCACCACCACCAATGGCTACTGAAGAGAAGCC
	at1g79380	AtE301G03-S1	S1	CCACCCACCACCACCAATGACTATGGGGAATTTCTT
	at5g66160	AtE301G04-S1	S1	CCACCCACCACCACCAATGAGACTCGTCGTCTCAAG
	at5g01520	AtE301G05-S1	S1	CCACCCACCACCACCAATGCGAAAATCGTTCAAGGA
	at2g15580	AtE301G06-S1	S1	CCACCCACCACCACCAATGGCTGGTATGCTTCCCGG
	at4g30400	AtE301G07-S1	S1	CCACCCACCACCACCAATGAAATGGGTTTTCCCAGA
	at5g03180	AtE301G08-S1	S1	CCACCCACCACCACCAATGGATGATAAAGATAAATA
	at2g05170	AtE301G10-S1	S1	CCACCCACCACCACCAATGTATCAATTGAGAAAATT
	at1g32530	AtE301G11-S1	S1	CCACCCACCACCACCAATGGGTTGTACTGTGAGGGA
	at5g63970	AtE301G12-S1	S1	CCACCCACCACCACCAATGAACATGAGCAATAAACG
	at1g21650	AtE301H01-S1	S1	CCACCCACCACCACCAATGGAGGAACCGGAGTGTCC
	at5g18650	AtE301H02-S1	S1	CCACCCACCACCACCAATGGAAGCTTCACCCAATGA
	at1g79810	AtE301H03-S1	S1	CCACCCACCACCACCAATGACGCCGTCTACGCCTGC
	at2g21500	AtE301H05-S1	S1	CCACCCACCACCACCAATGGTTGTGCCTAATACATC
	at2g35330	AtE301H07-S1	S1	CCACCCACCACCACCAATGGGTTGTACTGTGAGGGA
	at2g40830	AtE301H08-S1	S1	CCACCCACCACCACCAATGTCAAGCAGTCGAAATAC
	at3g46620	AtE301H09-S1	S1	CCACCCACCACCACCAATGATGCCAAATTCTAGATC
	at1g54150	AtE301H10-S1	S1	CCACCCACCACCACCAATGTCCTCGCCGGAGCGTGC
	at1g63170	AtE301H11-S1	S1	CCACCCACCACCACCAATGTCAAGAGAGACGACGAC
	at2g37150	AtE301H12-S1	S1	CCACCCACCACCACCAATGATGAACATGATCAAGGC
	at1g57820	AtE302A01-S1	S1	CCACCCACCACCACCAATGGCGCGTGACATCCAACT
	at3g61460	AtE302A02-S1	S1	CCACCCACCACCACCAATGGGCTTTCCCGTAGGTTA
	at3g09770	AtE302A03-S1	S1	CCACCCACCACCACCAATGGGAAACATTAGCAGCAG
	at4g25230	AtE302A04-S1	S1	CCACCCACCACCACCAATGGGGATAAAGTACTTGCC
	at3g10810	AtE302A07-S1	S1	CCACCCACCACCACCAATGACTACGACTAGGCGGAA
	at1g12760	AtE302A08-S1	S1	CCACCCACCACCACCAATGTCAACGGAGACTACCAC
	at5g27420	AtE302A09-S1	S1	CCACCCACCACCACCAATGGATCCCATAAAACACAT
	at1g26800	AtE302A10-S1	S1	CCACCCACCACCACCAATGGCGACAGAACAAGAAGC
	at2g31510	AtE302A11-S1	S1	CCACCCACCACCACCAATGGATTCTGAAGAAGACAT
	at5g06420	AtE302A12-S1	S1	CCACCCACCACCACCAATGGAACCATTCGTTGTTAA
	at5g15820	AtE302B02-S1	S1	CCACCCACCACCACCAATGTCGTCGGCGAAACTTTT
	at4g23450	AtE302B03-S1	S1	CCACCCACCACCACCAATGGGTTGCTGCTGTTGTCT
	at2g02960	AtE302B06-S1	S1	CCACCCACCACCACCAATGTCTCCGGTTAATGCGGA
	at1g55530	AtE302B07-S1	S1	CCACCCACCACCACCAATGGAAGAAGCAGTTGTAAC
	at2g28840	AtE302B08-S1	S1	CCACCCACCACCACCAATGGCGACGGAGCCTAGTCT
	at4g39050	AtE302B09-S1	S1	CCACCCACCACCACCAATGGCTTCATCCTCATCGAG
	at3g47160	AtE302B10-S1	S1	CCACCCACCACCACCAATGGCAAAAGTTTCGTTTAA
	at5g20910	AtE302B12-S1	S1	CCACCCACCACCACCAATGGATGCATCGTCTTCACC
	at5g14420	AtE302C01-S1	S1	CCACCCACCACCACCAATGGGGACAGGGAATTCTAA
	at3g18930	AtE302C02-S1	S1	CCACCCACCACCACCAATGCGATTCGTCGCGCCACC
	at5g10650	AtE302C03-S1	S1	CCACCCACCACCACCAATGAACAAGACAGATGGTAA
	at4g11680	AtE302C04-S1	S1	CCACCCACCACCACCAATGTCATCATCATCATCAAC
	at1g19310	AtE302C05-S1	S1	CCACCCACCACCACCAATGTCTGATGTCCCTTCTTG
	at5g51450	AtE302C06-S1	S1	CCACCCACCACCACCAATGGGGATAACATATTTGCA
	at1g17970	AtE302C07-S1	S1	CCACCCACCACCACCAATGTCTTCTACAACAATCGG
	at3g61550	AtE302C08-S1	S1	CCACCCACCACCACCAATGTCAACCGCCACCCTCGT
	at3g06330	AtE302C09-S1	S1	CCACCCACCACCACCAATGAAGATGCAAGATTCGGC
	at3g27710	AtE302C10-S1	S1	CCACCCACCACCACCAATGGATGACGACTATATGAT
	at3g26730	AtE302C11-S1	S1	CCACCCACCACCACCAATGTCCATCTTGCCTCCTCC
	at3g16720	AtE302C12-S1	S1	CCACCCACCACCACCAATGAACTCCAACGACCAGGA
	at5g18260	AtE302D01-S1	S1	CCACCCACCACCACCAATGAGTGATGAGAGTCCCGC
	at5g01960	AtE302D02-S1	S1	CCACCCACCACCACCAATGGAAACGCCCGGCGCCAG
	at5g37890	AtE302D04-S1	S1	CCACCCACCACCACCAATGGTTGGTGCCGCGATTTT
	at3g18290	AtE302D05-S1	S1	CCACCCACCACCACCAATGGCGACGCCGTTACCAGA
	at3g54460	AtE302D06-S1	S1	CCACCCACCACCACCAATGGCCGATGATCACAAACT
	at5g62460	AtE302D07-S1	S1	CCACCCACCACCACCAATGGCTGATGATCAGAGTTC
	at1g69330	AtE302D08-S1	S1	CCACCCACCACCACCAATGTGGGGCTTTGCGTCGAA
	at2g35910	AtE302D09-S1	S1	CCACCCACCACCACCAATGAACAATTTCCAACCACC
	at2g22680	AtE302D10-S1	S1	CCACCCACCACCACCAATGTTAAACGGCTGGAGAAG
	at2g42030	AtE302D11-S1	S1	CCACCCACCACCACCAATGGGTGAAGAGATATCTAG
	at4g26400	AtE302D12-S1	S1	CCACCCACCACCACCAATGGTGAATCCAGTTATTGG
	at5g63780	AtE302E01-S1	S1	CCACCCACCACCACCAATGGGTAAAGAGAATCAGTT
	at5g63760	AtE302E02-S1	S1	CCACCCACCACCACCAATGGAGAAACTAATGACTGA
	at3g23060	AtE302E03-S1	S1	CCACCCACCACCACCAATGTTAACAAAGGTGCTTAG
	at3g61180	AtE302E05-S1	S1	CCACCCACCACCACCAATGGACGCTTCGCCGCTTCT
	at5g01160	AtE302E06-S1	S1	CCACCCACCACCACCAATGCTTCAAATTCGTCTTCG
	at3g58030	AtE302E07-S1	S1	CCACCCACCACCACCAATGAACCTGGATTTGAATCT
	at1g18660	AtE302E08-S1	S1	CCACCCACCACCACCAATGCCTAATTCGATGCGTAA
	at5g60710	AtE302E09-S1	S1	CCACCCACCACCACCAATGGGAAGCAAATGGCGAAA
	at1g59560	AtE302G06-S1	S1	CCACCCACCACCACCAATGATACATTTGGCTGGATT
	at2g42360	AtE302G10-S1	S1	CCACCCACCACCACCAATGAGCTCCAACGACAGAGA
	at5g57740	AtE302H01-S1	S1	CCACCCACCACCACCAATGAGGTTTCTAAGCCTCGT
	at1g08050	AtE302H03-S1	S1	CCACCCACCACCACCAATGGAGAACCCGAACAACTT
	at5g42200	AtE302H09-S1	S1	CCACCCACCACCACCAATGCACTACACACGCATCTC
	at1g77770	AtE302H10-S1	S1	CCACCCACCACCACCAATGGGGAAAATCAAGAAAGT
	at1g74370	AtE302H11-S1	S1	CCACCCACCACCACCAATGTGGAATTTAGCTTCAAA
	at5g37930	AtE302H12-S1	S1	CCACCCACCACCACCAATGGCGAGATTCTCAGTTTG
	at2g47560	AtE303A02-S1	S1	CCACCCACCACCACCAATGGGAATCGGTGAAGAAAG
	at1g72200	AtE303A03-S1	S1	CCACCCACCACCACCAATGAACCCCAAAGGTAGAAC
	at2g22120	AtE303A04-S1	S1	CCACCCACCACCACCAATGGCGGACGAACTGGAATT
	at3g61790	AtE303A07-S1	S1	CCACCCACCACCACCAATGGATGTGACAGATGATGA
	at1g18470	AtE303A08-S1	S1	CCACCCACCACCACCAATGAGTTGCAGGAGAGTGCT
	at5g22750	AtE303A09-S1	S1	CCACCCACCACCACCAATGGGAACGAAAGTCTCAGA
	at1g47570	AtE303A11-S1	S1	CCACCCACCACCACCAATGACGACGACGGCGGAAAC
	at4g19670	AtE303B01-S1	S1	CCACCCACCACCACCAATGGAAAATCAAGAGGATTC
	at5g44280	AtE303B02-S1	S1	CCACCCACCACCACCAATGTCTGTCAAGAATAATAG
	at4g09560	AtE303B03-S1	S1	CCACCCACCACCACCAATGATCCGTTCTTCGATTGT
	at5g59000	AtE303B04-S1	S1	CCACCCACCACCACCAATGCCTTCTTTTGCTTTTGG
	at4g03000	AtE303B06-S1	S1	CCACCCACCACCACCAATGGTTGAGAAGCAAGAAGA
	at5g15790	AtE303B07-S1	S1	CCACCCACCACCACCAATGGGCTGTGTTTCTTCTTG
	at5g01880	AtE303B08-S1	S1	CCACCCACCACCACCAATGCATCGACTGCTACTGGA
	at4g34040	AtE303B09-S1	S1	CCACCCACCACCACCAATGCAAGGTCCACGAAGCAC
	at1g60610	AtE303B10-S1	S1	CCACCCACCACCACCAATGTTGGGAGGCAACAATGA
	at3g60080	AtE303B11-S1	S1	CCACCCACCACCACCAATGTCGTCTTCCACCACCAC
	at3g45630	AtE303B12-S1	S1	CCACCCACCACCACCAATGAGTGATTACGGTGAAAA
	at3g16090	AtE303C02-S1	S1	CCACCCACCACCACCAATGATTCGACTAAGAACATA
	at1g61620	AtE303C03-S1	S1	CCACCCACCACCACCAATGCCGCAAAGACACTCGAA
	at5g03200	AtE303C04-S1	S1	CCACCCACCACCACCAATGGGGAATCTGATCAGTTT
	at3g58040	AtE303C05-S1	S1	CCACCCACCACCACCAATGGCTCCTGGAGGCAGTGC
	at4g37890	AtE303C06-S1	S1	CCACCCACCACCACCAATGATGAATGGTTTGAGAAG
	at3g47990	AtE303C07-S1	S1	CCACCCACCACCACCAATGTTTTGTGGGAGAGTGGT
	at1g11020	AtE303C08-S1	S1	CCACCCACCACCACCAATGATGCAAGGTGAAGTACA
	at5g53360	AtE303C09-S1	S1	CCACCCACCACCACCAATGGAAACAGATAGTATCGA
	at5g57820	AtE303C11-S1	S1	CCACCCACCACCACCAATGGATTCGAAAGCAAAAGA
	at1g75400	AtE303C12-S1	S1	CCACCCACCACCACCAATGGGTTCAGTTTGTTGTGT
	at1g50440	AtE303D01-S1	S1	CCACCCACCACCACCAATGCAATTAGTGCCTAGTGA
	at3g05250	AtE303D02-S1	S1	CCACCCACCACCACCAATGGCGGCGAAGGAGATCGC
	at2g26350	AtE303D03-S1	S1	CCACCCACCACCACCAATGAAGCTACTTGGACAGAT
	at4g14220	AtE303D05-S1	S1	CCACCCACCACCACCAATGTCTAATTTCACTTATAC
	at5g38890	AtE303D06-S1	S1	CCACCCACCACCACCAATGACGACGGGGCTAGTAAC
	at1g32360	AtE303D07-S1	S1	CCACCCACCACCACCAATGAGTCATCACCGGCGAGA
	at4g35840	AtE303D08-S1	S1	CCACCCACCACCACCAATGGCCTCTTCTAGATTCCA
	at5g20570	AtE303D11-S1	S1	CCACCCACCACCACCAATGGCGACTCTAGACTCCGA
	at5g02750	AtE303E01-S1	S1	CCACCCACCACCACCAATGGCGTCACTCTCTGCTCT
	at3g48030	AtE303E02-S1	S1	CCACCCACCACCACCAATGAGTTCGGTAGAACCAGA
	at4g22250	AtE303E04-S1	S1	CCACCCACCACCACCAATGACGGAAACACACCGCAC
	at3g07200	AtE303E06-S1	S1	CCACCCACCACCACCAATGGCTTCTCGGGTGGTGAG
	at3g12920	AtE303E07-S1	S1	CCACCCACCACCACCAATGGCCGTTGAAGCTCACCA
	at2g27940	AtE303E09-S1	S1	CCACCCACCACCACCAATGGAGACCAAGCACCTACG
	at2g17730	AtE303E10-S1	S1	CCACCCACCACCACCAATGGCCTCGTCATCATCATC
	at5g18760	AtE303E11-S1	S1	CCACCCACCACCACCAATGGAAGGCTCTTCAATTCA
	at1g76410	AtE303E12-S1	S1	CCACCCACCACCACCAATGGCGCGCCTTCTCTTCCG
	at4g30370	AtE303F01-S1	S1	CCACCCACCACCACCAATGTCGATAACGATTCCCTA
	at5g05530	AtE303F02-S1	S1	CCACCCACCACCACCAATGCAAAAGCAAAACAACCG
	at1g23980	AtE303F04-S1	S1	CCACCCACCACCACCAATGTCTGAGAGGAGGATTCA
	at2g38920	AtE303F06-S1	S1	CCACCCACCACCACCAATGAAGTTTGGTGAGACGTT
	at1g74870	AtE303F07-S1	S1	CCACCCACCACCACCAATGGTTGCTGTCACAGACTC
	at3g48070	AtE303F08-S1	S1	CCACCCACCACCACCAATGATTTCTGATTCGATCAC
	at3g43430	AtE303F09-S1	S1	CCACCCACCACCACCAATGACATTCTTCATCGAAGA
	at4g08590	AtE303F11-S1	S1	CCACCCACCACCACCAATGACGCGTGTCAACCAGCT
	at3g30460	AtE303F12-S1	S1	CCACCCACCACCACCAATGGCTGAGGAGTTTCATCT
	at1g66050	AtE303G01-S1	S1	CCACCCACCACCACCAATGGCGATTCAAACTCAGCT
	at1g79110	AtE303G02-S1	S1	CCACCCACCACCACCAATGGCCGTCGATGCTCACCA
	at1g30860	AtE303G03-S1	S1	CCACCCACCACCACCAATGGTGTCTTCTCCTCAGAG
	at5g40250	AtE303G04-S1	S1	CCACCCACCACCACCAATGTCTTGGGTTCGATTCAC
	at5g01980	AtE303G05-S1	S1	CCACCCACCACCACCAATGGAATCACAAGGACCTTC
	at1g49230	AtE303G06-S1	S1	CCACCCACCACCACCAATGTGCACTACCATTTCCAT
	at1g05880	AtE303G08-S1	S1	CCACCCACCACCACCAATGGAAGCTTTAGAAGATGG
	at5g47610	AtE303G09-S1	S1	CCACCCACCACCACCAATGCGTTTGCTAGTAGCAGA
	at5g39550	AtE303G10-S1	S1	CCACCCACCACCACCAATGGCGATTGAAACTCAGCT
	at3g25030	AtE303G12-S1	S1	CCACCCACCACCACCAATGATTCAAATGGATGGTGG
E2s	at1g14400	AtE201A01-S1	S1	CCACCCACCACCACCAATGTCGACGCCAGCAAGGAA
	at2g02760	AtE201A03-S1	S1	CCACCCACCACCACCAATGTCGACTCCAGCGAGGAA
	at5g62540	AtE201A04-S1	S1	CCACCCACCACCACCAATGACAACTCCAGCAAAAAAG
	at5g41340	AtE201A06-S1	S1	CCACCCACCACCACCAATGTCTTCGCCAAGCAAACG
	at1g63800	AtE201A07-S1	S1	CCACCCACCACCACCAATGTCTTCGCCGAGCAAGCG
	at2g46030	AtE201A08-S1	S1	CCACCCACCACCACCAATGGCGTCGCCGAGCAAACG
	at5g59300	AtE201A09-S1	S1	CCACCCACCACCACCAATGAAAACATCGATTCCCGA
	at5g41700	AtE201A10-S1	S1	CCACCCACCACCACCAATGGCTTCGAAACGGATCTT
	at4g27960	AtE201A11-S1	S1	CCACCCACCACCACCAATGTTTTTCTTCTTCTTAAT
	at5g53300	AtE201B01-S1	S1	CCACCCACCACCACCAATGGCGTCGAAGCGGATCTT
	at3g08690	AtE201B02-S1	S1	CCACCCACCACCACCAATGGCTTCTAAGAGGATCTT
	at3g08700	AtE201B03-S1	S1	CCACCCACCACCACCAATGGCTTCTAAGAGGATTTC
	at3g46460	AtE201B05-S1	S1	CCACCCACCACCACCAATGAACTCACAAGCTTGTCT
	at3g55380	AtE201B06-S1	S1	CCACCCACCACCACCAATGGCTAATAACCAAGCAAG
	at1g45050	AtE201B07-S1	S1	CCACCCACCACCACCAATGACCAGCTCTTCCGCTCC
	at1g75440	AtE201B09-S1	S1	CCACCCACCACCACCAATGTCAAGTTCTGGTGCTCC
	at4g36410	AtE201B10-S1	S1	CCACCCACCACCACCAATGACGAGTTCTTCTGAATC
	at5g42990	AtE201B12-S1	S1	CCACCCACCACCACCAATGACAAGCTCTTCATCTCC
	at3g20060	AtE201C01-S1	S1	CCACCCACCACCACCAATGGCGACGGTTAATGGGTA
	at1g50490	AtE201C03-S1	S1	CCACCCACCACCACCAATGGCCGCCGTAAATGGATA
	at5g25760	AtE201C04-S1	S1	CCACCCACCACCACCAATGCAGGCATCAAGAGCGCG
	at5g05080	AtE201C05-S1	S1	CCACCCACCACCACCAATGGCTAGTAATGAGAATCT
	At2g16920	AtE201C06-S1	S1	CCACCCACCACCACCAATGGAGCATGAGCAAGATGA
	at2g33770	AtE201C07-S1	S1	CCACCCACCACCACCAATGGAAATGTCCCTTACTGA
	at3g15355	AtE201C08-S1	S1	CCACCCACCACCACCAATGGAGCCCAACGTAGTGGA
	at1g53020	AtE201C09-S1	S1	CCACCCACCACCACCAATGGAGCCTGACGTGGTGGA
	at5g50870	AtE201C10-S1	S1	CCACCCACCACCACCAATGATAGATTTCAGTCGAAT
	at1g64230	AtE201C11-S1	S1	CCACCCACCACCACCAATGGCTTCGAAAAGGATCTT
	at2g16740	AtE201C12-S1	S1	CCACCCACCACCACCAATGGCAACGAGACGGATATT
	at5g56150	AtE201D01-S1	S1	CCACCCACCACCACCAATGGCGTCGAAAAGAATTAA
	at1g36340	AtE201D04-S1	S1	CCACCCACCACCACCAATGTTTAAGAAAATGGATAA
	at3g17000	AtE201D05-S1	S1	CCACCCACCACCACCAATGGCGGATGAGAGGTATAA
	at5g50430	AtE201D09-S1	S1	CCACCCACCACCACCAATGGCAGAAAAAGCTTGTAT
	at1g17280	AtE201D10-S1	S1	CCACCCACCACCACCAATGGCAGAAAAGGCCTGTAT
	at1g78870	AtE201D11-S1	S1	CCACCCACCACCACCAATGGCCAACAGTAATTTGCC
	at1g16890	AtE201D12-S1	S1	CCACCCACCACCACCAATGGCCAATAGTAATCTTCC
	at3g24515	AtE201E01-S1	S1	CCACCCACCACCACCAATGGCTCAAGCAGCGAGATT
