# Supplementary material for: Wheat germ-based protein libraries for the functional characterisation of the Arabidopsis E2 ubiquitin conjugating enzymes and the RING-type E3 ubiquitin ligase enzymes
Source: BMC Plant Biol. 2015 Nov 10;15:275. doi: 10.1186/s12870-015-0660-9 (PMC4641371; doi:10.1186/s12870-015-0660-9)
Supplement: Additional file 5: — List of primers employed for RING domain mutagenesis. (XLSX 34 kb) [file 12870_2015_660_MOESM5_ESM.xlsx]

## Sheet: Sheet1
Table S2. List of primers employed for RING domain mutagenesis.
AGI code	Mutant name	Mutagenesis forward primer sequence	Mutagenesis reverse primer sequence
at4g11680	at4g11680-C385S	ctccctagtaaccatcactttcattgc	atggttactagggagttctctaagttc
at1g80400	at1g80400-C373S	ctgccaagctcacatgtcttccatgta	atgtgagcttggcagctctctaacttg
at2g22120	at2g22120-C63S	cgtgatagcttggatcattggagagct	atccaagctatcacgatgtacatactt
at1g11020	at1g11020-C95S	cgctcaagtctcgatcattggcgatcg	atcgagacttgagcgatgcacgaattg
